# Supplementary material for: Unravelling the genetic architecture of soybean tofu quality traits
Source: Mol Breed. 2025 Jan 3;45(1):8. doi: 10.1007/s11032-024-01529-x (PMC11699088; doi:10.1007/s11032-024-01529-x)
Supplement: Supplementary file 2 — Supplementary file2 (XLSX 22 KB) [file 11032_2024_1529_MOESM2_ESM.xlsx]

## Sheet: Table S1
Table S1. Data quality of genotyped samples
Genotype sample	Total read count	Total basecall count	Basecall >Q30	Average bascall quality
Parent 1	4056277	971108217	0.889251	37.6898
Parent 2	3797748	912236180	0.887055	37.6332
SJE18-3023-n-n-002-n	4722787	1118532997	0.899188	37.9536
SJE18-3023-n-n-003-n	5081174	1198387538	0.900444	37.9914
SJE18-3023-n-n-004-n	1972058	417531375	0.916393	38.4315
SJE18-3023-n-n-009-n	2914447	710836234	0.900786	37.9912
SJE18-3023-n-n-012-n	3608873	895707032	0.896991	37.889
SJE18-3023-n-n-014-n	4202354	1021802761	0.896862	37.8892
SJE18-3023-n-n-015-n	3374816	843411571	0.89682	37.8873
SJE18-3023-n-n-016-n	4786334	1140154086	0.898356	37.9295
SJE18-3023-n-n-018-n	8565	2027570	0.897594	37.9166
SJE18-3023-n-n-019-n	4108764	971233945	0.898805	37.9459
SJE18-3023-n-n-024-n	6093188	1470252821	0.896556	37.8855
SJE18-3023-n-n-027-n	2856369	663993567	0.904723	38.1057
SJE18-3023-n-n-030-n	4507561	1082734961	0.898266	37.925
SJE18-3023-n-n-032-n	3354756	832497642	0.9003	37.9794
SJE18-3023-n-n-033-n	3227371	803238564	0.896063	37.8638
SJE18-3023-n-n-034-n	3324562	836758643	0.894575	37.8261
SJE18-3023-n-n-035-n	5692827	1345496456	0.90043	37.9909
SJE18-3023-n-n-037-n	4889342	1190806105	0.897007	37.8865
SJE18-3023-n-n-039-n	3413743	801693594	0.900723	37.977
SJE18-3023-n-n-040-n	5839542	1392356635	0.903891	38.0803
SJE18-3023-n-n-044-n	4399585	1051814948	0.90264	38.0302
SJE18-3023-n-n-045-n	3895433	921116311	0.902441	38.0401
SJE18-3023-n-n-046-n	4788718	1164306137	0.896883	37.8867
SJE18-3023-n-n-049-n	4751789	1171101342	0.901654	38.0193
SJE18-3023-n-n-051-n	3171427	769713113	0.896235	37.8668
SJE18-3023-n-n-052-n	5922745	1408995902	0.900717	37.9956
SJE18-3023-n-n-054-n	3365596	846830643	0.896459	37.8747
SJE18-3023-n-n-055-n	3768823	924227900	0.896022	37.8661
SJE18-3023-n-n-059-n	4169234	978978810	0.902892	38.0485
SJE18-3023-n-n-061-n	3601162	900810726	0.897584	37.9031
SJE18-3023-n-n-063-n	5162084	1277277314	0.899629	37.9659
SJE18-3023-n-n-064-n	4217290	1049633046	0.896918	37.8917
SJE18-3023-n-n-066-n	5165615	1263529431	0.897913	37.9213
SJE18-3023-n-n-067-n	2066187	522448490	0.894659	37.827
SJE18-3023-n-n-071-n	3974049	966951576	0.902683	38.0483
SJE18-3023-n-n-074-n	4810275	1196848006	0.897857	37.9168
SJE18-3023-n-n-075-n	4307077	1056781348	0.897418	37.9014
SJE18-3023-n-n-078-n	5386829	1275626616	0.898083	37.9172
SJE18-3023-n-n-080-n	5275794	1288160223	0.900806	37.9946
SJE18-3023-n-n-084-n	5127246	1207973292	0.900513	37.9872
SJE18-3023-n-n-086-n	2498251	611706210	0.900667	37.9821
SJE18-3023-n-n-087-n	3820979	890159759	0.903005	38.0382
SJE18-3023-n-n-090-n	3919641	976740277	0.899187	37.9458
SJE18-3023-n-n-091-n	2822262	712761984	0.893845	37.8041
SJE18-3023-n-n-095-n	5168516	1205904808	0.90452	38.0811
SJE18-3023-n-n-096-n	6276596	1524213502	0.898603	37.9401
SJE18-3023-n-n-100-n	3594526	896403094	0.896824	37.8847
SJE18-3023-n-n-103-n	3711336	886766148	0.898754	37.9368
SJE18-3023-n-n-105-n	2441262	608753488	0.897362	37.8948
SJE18-3023-n-n-108-n	5319588	1298503421	0.901264	38.0041
SJE18-3023-n-n-110-n	6672286	1599837600	0.902136	38.0388
SJE18-3023-n-n-115-n	5121563	1258018201	0.897247	37.9041
SJE18-3023-n-n-117-n	2814074	657756214	0.902359	38.0421
SJE18-3023-n-n-119-n	4323970	1040577018	0.901609	38.0224
SJE18-3023-n-n-123-n	6539905	1564785793	0.898549	37.9387
SJE18-3023-n-n-124-n	5165142	1263263045	0.898765	37.9405
SJE18-3023-n-n-129-n	2455656	568351704	0.905104	38.1173
SJE18-3023-n-n-130-n	3894223	940213440	0.897705	37.9064
SJE18-3023-n-n-131-n	3714207	885932679	0.900574	37.9861
SJE18-3023-n-n-132-n	3503513	871636013	0.895145	37.842
SJE18-3023-n-n-133-n	5814763	1399758218	0.900483	37.9866
SJE18-3023-n-n-134-n	3402210	857761147	0.897516	37.9041
SJE18-3023-n-n-135-n	4147695	1037961242	0.898132	37.9269
SJE18-3023-n-n-136-n	4831975	1130552014	0.904276	38.0882
SJE18-3023-n-n-144-n	3713408	886287631	0.903092	38.0406
SJE18-3023-n-n-151-n	6633072	1560777328	0.902641	38.0291
SJE18-3023-n-n-152-n	3625302	894760941	0.898498	37.9345
SJE18-3023-n-n-154-n	6271645	1499875531	0.89984	37.9754
SJE18-3023-n-n-158-n	2346842	544240994	0.903459	38.0695
SJE18-3023-n-n-160-n	3146046	781049632	0.898453	37.9307
SJE18-3023-n-n-161-n	4144568	1024678462	0.898917	37.944
SJE18-3023-n-n-164-n	5746840	1348932641	0.905372	38.1182
SJE18-3023-n-n-165-n	5237491	1273739034	0.899341	37.9587
SJE18-3023-n-n-166-n	7855707	1868880774	0.900437	37.9884
SJE18-3023-n-n-167-n	2576799	649341910	0.896453	37.8791
SJE18-3023-n-n-169-n	4439183	1091022611	0.898988	37.9396
SJE18-3023-n-n-170-n	4492518	1067268018	0.903786	38.0605
SJE18-3023-n-n-171-n	5065852	1190362347	0.900975	37.9819
SJE18-3023-n-n-173-n	3405753	811107611	0.900107	37.9761
SJE18-3023-n-n-174-n	3758769	930349243	0.895479	37.8508
SJE18-3023-n-n-181-n	4687719	1139710123	0.898933	37.9444
SJE18-3023-n-n-183-n	6449859	1536552492	0.900594	37.9961
SJE18-3023-n-n-185-n	3811034	895925933	0.899382	37.9605
SJE18-3023-n-n-186-n	5007024	1220845249	0.901182	38.0063
SJE18-3023-n-n-187-n	4189327	1008525505	0.897407	37.9029
SJE18-3023-n-n-188-n	2719973	664507348	0.903122	38.0372
SJE18-3023-n-n-190-n	3263660	814486992	0.899148	37.9495
SJE18-3023-n-n-191-n	3421764	848995118	0.896805	37.8823
SJE18-3023-n-n-192-n	3963663	965332163	0.900198	37.9766
SJE18-3023-n-n-194-n	3826431	925968577	0.898612	37.933
SJE18-3023-n-n-195-n	4600201	1095679481	0.901344	38.0111
SJE18-3023-n-n-196-n	4627205	1115885113	0.899415	37.9612
SJE18-3023-n-n-005-n	2477756	602023122	0.888738	37.6765
SJE18-3023-n-n-006-n	3582939	862076319	0.883509	37.5326
SJE18-3023-n-n-007-n	1822528	446290508	0.887525	37.6445
SJE18-3023-n-n-008-n	3350482	797666710	0.887891	37.6547
SJE18-3023-n-n-010-n	4090205	987538146	0.88851	37.6719
SJE18-3023-n-n-013-n	4041232	967262504	0.883985	37.5513
SJE18-3023-n-n-017-n	2961775	721098344	0.886994	37.6283
SJE18-3023-n-n-020-n	5828156	1386151782	0.889021	37.6894
SJE18-3023-n-n-021-n	6052628	1429517219	0.888499	37.6748
SJE18-3023-n-n-022-n	4235924	999603714	0.891598	37.7374
SJE18-3023-n-n-025-n	5240632	1207593719	0.886393	37.618
SJE18-3023-n-n-026-n	2721525	642575594	0.885666	37.5773
SJE18-3023-n-n-028-n	4340343	1061502376	0.886652	37.6204
SJE18-3023-n-n-029-n	3842855	915065164	0.885439	37.5892
SJE18-3023-n-n-031-n	6046756	1397904440	0.884273	37.5566
SJE18-3023-n-n-036-n	3601679	861370950	0.888685	37.6767
SJE18-3023-n-n-038-n	3074331	745107061	0.887704	37.6437
SJE18-3023-n-n-041-n	6116885	1437485161	0.887177	37.6426
SJE18-3023-n-n-042-n	2635713	643327844	0.883976	37.5489
SJE18-3023-n-n-043-n	4942181	1128576763	0.891681	37.7423
SJE18-3023-n-n-047-n	5416711	1277059301	0.889955	37.7104
SJE18-3023-n-n-048-n	3808724	893625302	0.886687	37.6219
SJE18-3023-n-n-050-n	2403468	587950768	0.88846	37.6665
SJE18-3023-n-n-053-n	2824546	683007452	0.887352	37.6365
SJE18-3023-n-n-056-n	6619673	1524685483	0.887687	37.6491
SJE18-3023-n-n-057-n	3465596	849251292	0.885816	37.5999
SJE18-3023-n-n-058-n	5362036	1274437505	0.887132	37.6307
SJE18-3023-n-n-060-n	4661439	1105364533	0.883677	37.5398
SJE18-3023-n-n-062-n	3374196	821355757	0.888017	37.6571
SJE18-3023-n-n-065-n	5000565	1149756041	0.887384	37.6419
SJE18-3023-n-n-068-n	2483430	597909201	0.884309	37.5535
SJE18-3023-n-n-069-n	3423061	819970182	0.885781	37.5944
SJE18-3023-n-n-072-n	4947839	1171205548	0.884244	37.5603
SJE18-3023-n-n-076-n	5758151	1348588151	0.887263	37.6215
SJE18-3023-n-n-079-n	3281118	804931360	0.884457	37.5584
SJE18-3023-n-n-082-n	5331423	1222444991	0.894422	37.8312
SJE18-3023-n-n-083-n	8075238	1851783066	0.890079	37.7181
SJE18-3023-n-n-085-n	3534084	846292931	0.887234	37.6389
SJE18-3023-n-n-088-n	4361141	1031505600	0.889507	37.7003
SJE18-3023-n-n-089-n	5068982	1185119915	0.890726	37.7147
SJE18-3023-n-n-092-n	2578510	619926452	0.887403	37.6394
SJE18-3023-n-n-098-n	5134362	1224046884	0.882958	37.5212
SJE18-3023-n-n-099-n	2444828	586284954	0.889649	37.6933
SJE18-3023-n-n-101-n	2258983	553387384	0.88309	37.5162
SJE18-3023-n-n-102-n	3532090	841487949	0.886385	37.6129
SJE18-3023-n-n-104-n	4675035	1140071656	0.886146	37.6094
SJE18-3023-n-n-106-n	5689534	1337384416	0.88947	37.704
SJE18-3023-n-n-107-n	3339472	789732191	0.887463	37.6416
SJE18-3023-n-n-109-n	5210343	1255069874	0.887228	37.639
SJE18-3023-n-n-111-n	3119434	743068793	0.886299	37.6117
SJE18-3023-n-n-112-n	5346114	1258971510	0.889295	37.6923
SJE18-3023-n-n-116-n	2941537	712244335	0.886364	37.6134
SJE18-3023-n-n-120-n	3510953	857561989	0.886957	37.6331
SJE18-3023-n-n-121-n	3555758	827070467	0.886699	37.6214
SJE18-3023-n-n-122-n	4814947	1160965979	0.889017	37.6896
SJE18-3023-n-n-126-n	2472722	597740037	0.885699	37.595
SJE18-3023-n-n-127-n	4227895	1004259554	0.88827	37.6658
SJE18-3023-n-n-128-n	4453802	1061549758	0.887339	37.6357
SJE18-3023-n-n-137-n	4797285	1169357719	0.885818	37.596
SJE18-3023-n-n-138-n	2641161	631131745	0.889432	37.6964
SJE18-3023-n-n-139-n	3083226	731544988	0.887277	37.6333
SJE18-3023-n-n-141-n	3640593	902544928	0.885215	37.5828
SJE18-3023-n-n-142-n	4075500	990059013	0.888944	37.6778
SJE18-3023-n-n-143-n	2165101	530422924	0.887684	37.6424
SJE18-3023-n-n-145-n	5187254	1263366233	0.888648	37.6722
SJE18-3023-n-n-146-n	3821319	927476487	0.887873	37.6548
SJE18-3023-n-n-147-n	5320358	1237824535	0.8888	37.6834
SJE18-3023-n-n-148-n	3636989	890504064	0.88979	37.7071
SJE18-3023-n-n-149-n	5111801	1226136444	0.887188	37.6385
SJE18-3023-n-n-150-n	4607712	1102129184	0.8859	37.6006
SJE18-3023-n-n-153-n	3666526	876083960	0.886407	37.6154
SJE18-3023-n-n-155-n	4591760	1069342615	0.889002	37.686
SJE18-3023-n-n-157-n	5137609	1239477995	0.886446	37.6128
SJE18-3023-n-n-159-n	2573250	634372059	0.88727	37.6354
SJE18-3023-n-n-162-n	3329654	795282723	0.88802	37.659
SJE18-3023-n-n-163-n	2614811	635403221	0.887589	37.6446
SJE18-3023-n-n-168-n	4667499	1092553965	0.887037	37.6371
SJE18-3023-n-n-172-n	2654653	627419085	0.891469	37.7486
SJE18-3023-n-n-175-n	4531785	1056772345	0.88637	37.6181
SJE18-3023-n-n-176-n	4279205	979335416	0.889558	37.7023
SJE18-3023-n-n-177-n	2707749	661343368	0.886365	37.6128
SJE18-3023-n-n-178-n	6090958	1430054134	0.891341	37.7512
SJE18-3023-n-n-179-n	2354945	529181884	0.891444	37.7534
SJE18-3023-n-n-180-n	3000467	699603927	0.888976	37.686
SJE18-3023-n-n-182-n	3517277	853316407	0.886272	37.61
SJE18-3023-n-n-184-n	3993692	962625665	0.888847	37.6826
SJE18-3023-n-n-189-n	4327818	1024429076	0.887125	37.6333
SJE18-3023-n-n-193-n	3304038	794683969	0.887156	37.6317
SJE18-3023-n-n-197-n	5578683	1328547784	0.887773	37.6528
SJE18-3023-n-n-198-n	4807076	1142437935	0.888613	37.6767
SJE18-3023-n-n-001-n-n	11250042	2551289072	0.580765	28.2104
SJE18-3023-n-n-011-n-n	5136472	1190714760	0.580008	28.1914
SJE18-3023-n-n-023-n-n	4607648	1022011998	0.586693	28.3434
SJE18-3023-n-n-070-n-n	5207771	1159621102	0.584441	28.2861
SJE18-3023-n-n-073-n-n	4007052	910571508	0.584539	28.2629
SJE18-3023-n-n-077-n-n	4639498	1040736526	0.580443	28.209
SJE18-3023-n-n-081-n-n	8945941	1987737808	0.585256	28.2866
SJE18-3023-n-n-094-n-n	6448346	1461864024	0.582946	28.254
SJE18-3023-n-n-097-n-n	5403925	1244803186	0.579843	28.1804
SJE18-3023-n-n-113-n-n	6360097	1426912943	0.581378	28.2247
SJE18-3023-n-n-118-n-n	4559623	1025109949	0.583046	28.266
SJE18-3023-n-n-125-n-n	7348222	1652486431	0.586026	28.2914
SJE18-3023-n-n-140-n-n	6458069	1439449617	0.578139	28.1543
SJE18-3023-n-n-156-n-n	3743856	856109549	0.585705	28.2997
